# Supplementary material for: What Was Old Is New Again: The Pennate Diatom Haslea ostrearia (Gaillon) Simonsen in the Multi-Omic Age
Source: Mar Drugs. 2022 Mar 29;20(4):234. doi: 10.3390/md20040234 (PMC9033121; doi:10.3390/md20040234)
Supplement: Supplementary file 1 [file marinedrugs-20-00234-s001.zip]

Archive with 1 entries (1 files):
- marinedrugs-1608226-supplementary.pdf
